# Supplementary material for: Effects of conjugated linoleic acid and high oleic acid safflower oil in the treatment of children with HPV-induced laryngeal papillomatosis: a randomized, double-blinded and crossover preliminary study
Source: Lipids Health Dis. 2012 Oct 12;11:136. doi: 10.1186/1476-511X-11-136 (PMC3551644; doi:10.1186/1476-511X-11-136)
Supplement: Additional file 1 — Recurrent laryngeal papillomatosis. CD counts. [file 1476-511X-11-136-S1.xls]

## Sheet: Sheet1
Recurrent laryngeal papillomatosis: CD counts
Patient	Analyses	CD3 (Abs)	Standard	CD4 (Abs)	Standard	CD8 (Abs)	Standard
Case 1	B CLA	980	1072-3890	485	562-2692	391	331-1445
	A CLA	888	1072-3890	506	562-2692	315	331-1445
	B HOSF	1092	1072-3890	578	562-2692	439	331-1445
	A HOSF	2016	1072-3890	1189	562-2692	666	331-1445
	A TRIAL	1705	1072-3890	971	562-2692	619	331-1445
Case 2	B CLA	2537	1072-3890	1027	562-2692	1373	331-1445
	A CLA	2357	1072-3890	939	562-2692	1378	331-1445
	B HOSF	3137	1072-3890	973	562-2692	1977	331-1445
	A HOSF	2712	1072-3890	1006	562-2692	1612	331-1445
	A TRIAL	2337	1072-3890	707	562-2692	1564	331-1445
Case 3	B CLA	1860	1072-3890	952	562-2692	859	331-1445
	A CLA	1952	1072-3890	981	562-2692	896	331-1445
	B HOSF	2601	1072-3890	1239	562-2692	1312	331-1445
	A HOSF	1820	1072-3890	925	562-2692	842	331-1445
	A TRIAL	1591	1072-3890	848	562-2692	741	331-1445
Case 4	B CLA	1596	1072-3890	833	562-2692	653	331-1445
	A CLA	2233	1072-3890	1117	562-2692	982	331-1445
	B HOSF	2665	1072-3890	1986	562-2692	960	331-1445
	A HOSF	2016	1072-3890	1005	562-2692	888	331-1445
	A TRIAL	1775	1072-3890	728	562-2692	922	331-1445
Case 5	B CLA	2031	1072-3890	1351	562-2692	636	331-1445
	A CLA	2982	1072-3890	1309	562-2692	1468	331-1445
	B HOSF	2774	1072-3890	1111	562-2692	1402	331-1445
	A HOSF	3168	1072-3890	1242	562-2692	1590	331-1445
	A TRIAL	3596	1072-3890	1284	562-2692	1963	331-1445
Case 6	B CLA	1980	1072-3890	9.35	562-2692	950	331-1445
	A CLA	2131	1072-3890	993	562-2692	1003	331-1445
	B HOSF	2709	1072-3890	1225	562-2692	1296	331-1445
	A HOSF	2216	1072-3890	975	562-2692	1138	331-1445
	A TRIAL	2280	1072-3890	899	562-2692	1241	331-1445
Case 7	B CLA	825	1072-3890	506	562-2692	266	331-1445
	A CLA	1439	1072-3890	866	562-2692	485	331-1445
	B HOSF	1983	1072-3890	1221	562-2692	656	331-1445
	A HOSF	2044	1072-3890	1142	562-2692	779	331-1445
	A TRIAL	2393	1072-3890	1519	562-2692	765	331-1445
Case 8	B CLA	1678	1072-3890	823	562-2692	777	331-1445
	A CLA	1983	1072-3890	922	562-2692	882	331-1445
	B HOSF	1561	1072-3890	724	562-2692	731	331-1445
	A HOSF	993	1072-3890	555	562-2692	397	331-1445
	A TRIAL	2144	1072-3890	884	562-2692	1048	331-1445
