# Supplementary material for: Effects of conjugated linoleic acid and high oleic acid safflower oil in the treatment of children with HPV-induced laryngeal papillomatosis: a randomized, double-blinded and crossover preliminary study
Source: Lipids Health Dis. 2012 Oct 12;11:136. doi: 10.1186/1476-511X-11-136 (PMC3551644; doi:10.1186/1476-511X-11-136)
Supplement: Additional file 2 — Recurrent laryngeal papillomatosis. lmmunoglobulin counts. [file 1476-511X-11-136-S2.xls]

## Sheet: Sheet1
Recurrent laryngeal papillomatosis: lmmunoglobulin counts
Patient	Period	IgG	Ref range	IgA	Ref range	IgM	Ref range	IgE	Ref range
Case 1	B CLA	10.9	6.00-20.00	1.7	0.80-3.00	0.85	0.40-2.80	6.8	13.20 -50.00
	A CLA	12.7	6.00-20.00	1.73	0.80-3.00	0.92	0.40-1.80	9.2	13.20 -50.00
	B HOSF	11.5	6.00-20.00	1.7	0.80-3.00	0.9	0.40-1.60	19.7	13.20 -50.00
	A HOSF	13.6	6.00-20.00	2.02	0.80-3.00	1.04	0.40-1.60	15.6	13.20 -50.00
	A TRIAL	12.3	6.00-20.00	1.81	0.70-4.00	0.91	0.40-2.30	18.4	13.20 -50.00
Case 2	B CLA	32.2	6.00-20.00	1.9	0.80-3.00	1.79	0.40-1.80	459	20.00 -78.00
	A CLA	25.7	6.00-20.00	1.45	0.80-3.00	1.76	0.40-1.80	338	20.00 -78.00
	B HOSF	25.6	6.00-20.00	1.85	0.80-3.00	1.25	0.40-1.80	452	20.00 -78.00
	A HOSF	27.4	6.00-20.00	1.68	0.80-3.00	1.63	0.40-1.80	470	20.00 -78.00
	A TRIAL	23.4	6.00-20.00	1.52	0.80-3.00	1.26	0.40-1.80	440	20.00 -78.00
Case3	B CLA	12.8	6.00-20.00	2.8	0.70-4.00	1.28	0.40-2.30	682	20.00 -78.00
	A CLA	12.1	6.00-20.00	1.76	0.70-4.00	1.14	0.40-2.30	344	20.00 -78.00
	B HOSF	11.6	6.00-20.00	2.2	0.80-3.00	1.41	0.40-1.80	687	20.00 -78.00
	A HOSF	12.9	6.00-20.00	2.17	0.80-3.00	1.3	0.40-1.80	955	20.00 -78.00
	A TRIAL	12	6.00-20.00	2.07	0.70-2.30	1.21	0.40-2.30	932	20.00 -78.00
Case4	B CLA	15.3	6.00-20.00	2.82	0.80-3.00	0.69	0.40-1.80	12.9	20.00 -78.00
	A CLA	14	6.00-20.00	2.47	0.80-3.00	0.59	0.40-1.80	91.3	20.00 -78.00
	B HOSF	14.2	6.00-20.00	2.63	0.80-3.00	0.65	0.40-1.80	24.5	20.00 -78.00
	A HOSF	14.5	6.00-20.00	2.71	0.80-3.00	0.61	0.40-1.80	13.5	20.00 -78.00
	A TRIAL	13	6.00-20.00	2.36	0.80-3.00	0.58	0.40-1.80	27.2	20.00 -78.00
Case5	B CLA	20	6.00-20.00	1.88	0.80-3.00	1.59	0.40-1.80	4.9	20.00 -78.00
	A CLA	18.7	6.00-20.00	2.21	0.80-3.00	1.71	0.40-1.80	4.4	20.00 -78.00
	B HOSF	17.1	6.00-20.00	1.99	0.80-3.00	1.7	0.40-1.80	4.4	20.00 -78.00
	A HOSF	16.7	6.00-20.00	2.04	0.80-3.00	1.74	0.40-1.60	4.3	20.00 -78.00
	A TRIAL	18.3	6.00-20.00	2.1	0.80-3.00	1.72	0.40-1.80	5.2	20.00 -78.00
Case 6	B CLA	11.1	6.00-20.00	1	0.80-3.00	1.17	0.40-1.80	91.1	18.00-71.00
	A CLA	10.2	6.00-20.00	0.88	0.80-3.00	0.99	0.40-1.80	81.3	18.00-71.00
	B HOSF	11.8	6.00-20.00	1.03	0.80-3.00	1.24	0.40-1.80	108	18.00-71.00
	A HOSF	9.32	6.00-20.00	1.02	0.80-3.00	0.99	0.40-1.80	99	18.00-71.00
	A TRIAL	11.1	6.00-20.00	1.14	0.80-3.00	1.23	0.40-1.80	112	18.00-71.00
Case 7	B CLA	11.9	6.00-20.00	1.14	0.50-2.50	1.37	0.40-1.80	9.3	12.00 -48.00
	A CLA	13	6.00-20.00	1.12	0.50-2.50	1.58	0.40-1.80	8.4	12.00 -48.00
	B HOSF	16.9	6.00-20.00	1.42	0.50-2.50	1.83	0.40-1.80	8.5	12.00 -48.00
	A HOSF	15.2	6.00-20.00	1.16	0.50-2.50	1.64	0.40-1.60	23.1	12.00 -48.00
	A TRIAL	11.1	6.00-20.00	1.14	0.50-2.50	1.23	0.40-1.80	112	12.00-48.00
Case8	B CLA	17.8	6.00-20.00	2.38	0.70-4.00	1.01	0.40-2.30	82.4	13.20 -50.00
	A CLA	18.5	6.00-20.00	2.43	0.70-4-00	0.9	0.40-2.30	56.1	13.20 -50.00
	B HOSF	16.2	6.00-20.00	2.07	0.70-4.00	0.81	0.40-2.30	48	13.20 -50.00
	A HOSF	16.7	6.00-20.00	2.14	0.70-4.00	1	0.40-2.30	53.7	13.20 -50.00
	A TRIAL	15.8	6.00-20.00	2.03	0.70-4.00	0.78	0.40-2.30	52.7	13.20 -50.00
