# Supplementary material for: Effects of conjugated linoleic acid and high oleic acid safflower oil in the treatment of children with HPV-induced laryngeal papillomatosis: a randomized, double-blinded and crossover preliminary study
Source: Lipids Health Dis. 2012 Oct 12;11:136. doi: 10.1186/1476-511X-11-136 (PMC3551644; doi:10.1186/1476-511X-11-136)
Supplement: Additional file 3 — Recurrent laryngeal papillomatosis. Cytokine counts. [file 1476-511X-11-136-S3.xls]

## Sheet: Sheet1
Recurrent laryngeal papillomatosis: cytokine counts
Patient	Analyses	IL-2	IL-4	IL-6	IL-10	IFN-γ	TNF-α
Case 1	B CLA	0	0	3368.76	1.87	0	45.86
	A CLA	0	0	4889.14	6.29	30.91	338.7
	B HOSF	4.62	6.78	6288.97	8.97	12.05	316.03
	A HOSF	10.56	7.77	12642.2	144.26	2419.73	840.74
	A TRIAL	396.82	31.27	19765.4	827.25	2928.94	4619.1
Case 2	B CLA	10.51	2.67	270.4	10.28	10.45	13.86
	A CLA	6.27	4.23	0	0	0	0
	B HOSF	50.86	12.41	11952.7	85.55	466.56	1324.51
	A HOSF	24.07	10.7	12882.7	773.24	2688.59	2692.74
	A TRIAL	22.97	5.51	14818.5	179.75	836.55	2437.18
Case 3	B CLA	26.12	7.94	11952.7	59.89	923.93	2212.45
	A CLA	15.76	8.61	12882.7	125.67	919.55	2539.18
	B HOSF	4.51	9.85	10325.3	30.04	759.21	1108.71
	A HOSF	9.72	7.15	1273.85	2.68	30.42	236.5
	A TRIAL	4.42	1.74	13676.5	96.37	593.26	1791.4
Case 4	B CLA	8	13.6	11952.7	200.5	402.56	2212.45
	A CLA	7.56	7.37	11308.3	75.46	89.85	602.14
	B HOSF	7.34	5.93	131.7	0	0	34.73
	A HOSF	9.06	7.94	4453.32	62.57	261.28	338.81
	A TRIAL	151.64	8.17	9160.67	82.39	567.29	1431.75
Case 5	B CLA	8.5	9.65	22093	234.86	632.9	1267.52
	A CLA	7.34	7.83	12882.7	415.89	1130.09	1444.85
	B HOSF	21.09	8.73	1254.27	182.12	370.56	1766.89
	A HOSF	13.93	7.65	13380.5	224.87	546.07	50.5
	A TRIAL	28.57	7.77	19490.8	362.85	986.91	2655.25
Case 6	B CLA	5.85	8.06	11625.4	105.49	30.42	780
	A CLA	6.8	8.06	12762	141.46	37.05	1131.38
	B HOSF	6.27	6.22	1370.34	8.5	13.46	131.94
	A HOSF	10.08	8.86	13128.8	624.28	533.56	1991.86
	A TRIAL	4.33	6.99	18954.6	254.59	496.3	2056.81
Case 7	B CLA	9.14	10.27	12882.7	166.95	138.74	328.86
	A CLA	8.11	9.11	11733.1	89.16	72.07	645.5
	B HOSF	5.34	9.05	11842.5	129.46	308.33	451.7
	A HOSF	5.85	8.06	11952.7	52.72	155.37	720.17
	A TRIAL	1225.96	2.83	19490.8	1225.96	357.97	2836.14
Case 8	B CLA	7.01	10.7	11733.1	214.39	148.23	1064.77
	A CLA	3.8	4.95	53.05	2.76	0	12.93
	B HOSF	5.23	6.57	12407.1	218.53	148.93	897.31
	A HOSF	6.24	7.57	18954.6	571.46	554.77	18.27
	A TRIAL	ND	ND	18181.7	626.84	137.57	995.54
